# Supplementary material for: Functional Recovery Caused by Human Adipose Tissue Mesenchymal Stem Cell-Derived Extracellular Vesicles Administered 24 h after Stroke in Rats
Source: Int J Mol Sci. 2021 Nov 28;22(23):12860. doi: 10.3390/ijms222312860 (PMC8657917; doi:10.3390/ijms222312860)
Supplement: Supplementary file 1 [file ijms-22-12860-s001.zip]

Archive with 1 entries (1 files):
- ijms-1410220-supplementary.pdf
